# Supplementary material for: Characterization of Lipids in Saliva, Tears and Minor Salivary Glands of Sjögren’s Syndrome Patients Using an HPLC/MS-Based Approach
Source: Int J Mol Sci. 2021 Aug 20;22(16):8997. doi: 10.3390/ijms22168997 (PMC8396590; doi:10.3390/ijms22168997)
Supplement: Supplementary file 1 [file ijms-22-08997-s001.zip]

Archive with 1 entries (1 files):
- ijms-1297373-supplementary.pdf
